# Supplementary material for: Cell type-agnostic transcriptomic signatures enable uniform comparisons of neural maturation
Source: PLoS Biol. 2026 Apr 15;24(4):e3003757. doi: 10.1371/journal.pbio.3003757 (PMC13095120; doi:10.1371/journal.pbio.3003757)
Supplement: S4 Table — (XLSX) [file pbio.3003757.s020.XLSX]

## Sheet: Astrocyte
s1

## Sheet: Exc_Neuron
s1

## Sheet: Immune
s1

## Sheet: Inh_Neuron
s1

## Sheet: Oligo
s1

## Sheet: Other
s1

## Sheet: Progenitor
s1

## Sheet: Vascular
s1
