# Supplementary material for: Cell type-agnostic transcriptomic signatures enable uniform comparisons of neural maturation
Source: PLoS Biol. 2026 Apr 15;24(4):e3003757. doi: 10.1371/journal.pbio.3003757 (PMC13095120; doi:10.1371/journal.pbio.3003757)
Supplement: S9 Table — (XLSX) [file pbio.3003757.s025.XLSX]

## Sheet: Sheet1
Species	First author	Last author	year	link to publication	tissue	stages included	Technology (sc/snRNAseq)	number of cells	GSE accession	link to dataset
Mus musculus (n= 13 datasets)	La Manno	Linnarsson	2021	https://pubmed.ncbi.nlm.nih.gov/34321664/	brain	E7-E18 (days)	single cell	292,495	loom file from authors stored in mouse_development_datasets	http://mousebrain.org/development/
gestation period = 20 days	Sepp	Kaesmann	2023	https://www.nature.com/articles/s41586-023-06884-x	cerebellum (human, mouse, opossum)	E10.5-P14, P63 (days)	single nucleus	400000	CellxGene	https://apps.kaessmannlab.org/sc-cerebellum-transcriptome/
	Schmitz	Pollen	2022	The development and evolution of inhibitory neurons in primate cerebrum | Nature	interneurons	meta-analysis of 5 datasets	single cell, meta-collection	76,828		UCSC Cell Browser
	Govek	Camara	2022	Developmental trajectories of thalamic progenitors revealed by single-cell transcriptome profiling and Shh perturbation: Cell Reports	thalamus	E12.5-E18.5 (days)	single cell	249071	CellxGene	Developmental trajectories of thalamic nuclei revealed by single-cell transcriptome profiling and Shh perturbation - CZ CELLxGENE Discover
	Qiu	Shendure	2024	A single-cell time-lapse of mouse prenatal development from gastrula to birth | Nature	whole embryo	E8-P0 (days)	sci-RNA-seq3	11 milion total	CellxGene	A single-cell transcriptional timelapse of mouse embryonic development, from gastrula to pup - CZ CELLxGENE Discover
	DiBella	Arlotta	2021	Molecular Logic of Cellular Diversification in the Mouse Cerebral Cortex - PMC	cortex	E10-P4	single cell		SCP1290
	Hamed	Dirks	2022	A brain precursor atlas reveals the acquisition of developmental-like states in adult cerebral tumours - PubMed	cerebrum	E12.5-P365	single cell	100000	GSE200202	GEO Accession viewer
	Kim	Blackshaw	2020	The cellular and molecular landscape of hypothalamic patterning and differentiation from embryonic to late postnatal development | Nature Communications	hypothalamus	E10-P45	single cell	129151	GSE132355	GEO Accession viewer
	Butts	Zoghbi	2024	A single-cell transcriptomic map of the developing Atoh1 lineage identifies neural fate decisions and neuronal diversity in the hindbrain: Developmental Cell	Atoh1 cerebellum	E9.5-E16.5	single cell	229782	GSE233856	GEO Accession viewer
	Loo	Zylka	2019	Single-cell transcriptomic analysis of mouse neocortical development - PubMed	cortex	E14.5, P0	drop-seq	18545	GSE123335	GEO Accession viewer
	Schroeder	Feng	2024	https://www.biorxiv.org/content/10.1101/2024.10.11.617802v3		E18.5, P4-P90, aged	single nucleus	597668	SCP2719	https://singlecell.broadinstitute.org/single_cell/study/SCP2719/a-multi-region-transcriptomic-atlas-of-developmental-cell-type-diversity-in-mouse-brain?cluster=UMAP&spatialGroups=--&annotation=supercluster--group--study&subsample=all
